# Supplementary material for: Dentist Related Factors Associated with Implementation of COVID-19 Protective Measures: A National Survey
Source: Int J Environ Res Public Health. 2021 Aug 8;18(16):8381. doi: 10.3390/ijerph18168381 (PMC8391182; doi:10.3390/ijerph18168381)
Supplement: Supplementary file 1 [file ijerph-18-08381-s001.zip]

Archive with 1 entries (1 files):
- ijerph-1315080-supplementary.pdf
